# Supplementary material for: Association of Sleep Duration and Weekend Catch-Up Sleep with Suicidal Ideation among Adolescents with Atopic Dermatitis
Source: J Clin Med. 2023 Dec 15;12(24):7716. doi: 10.3390/jcm12247716 (PMC10743835; doi:10.3390/jcm12247716)
Supplement: Supplementary file 1 [file jcm-12-07716-s001.zip]

Archive with 1 entries (1 files):
- jcm-2744609-supplementary.pdf
